# Supplementary material for: A systematic review of risk factors for vascular dementia using Mendelian randomization: a call for methodologically robust studies to advance knowledge
Source: BMC Neurol. 2026 Apr 21;26:359. doi: 10.1186/s12883-026-04907-4 (PMC13227759; doi:10.1186/s12883-026-04907-4)
Supplement: Supplementary file 1 — Additional file 1: Table S1. Overview of published articles from the literature review. [file 12883_2026_4907_MOESM1_ESM.xlsx]

## Sheet: TableS1
	Supplementary Table 1. Overview of published articles from the literature review.
	MR = Mendelian randomization, STROBE-MR = Strengthening the Reporting of Observational Studies in Epidemiology Using Mendelian Randomization, VCI = vascular cognitive impairment, VD = vascular dementia
	Grey boxes denote studies that were not pursued as full access to the article was not available or the study did not carry out an MR analysis.
	PMID	Publication year	Title	Full access	MR analysis conducted with VCI/VD as outcome	STROBE-MR checklist	Causal relationship between MR exposure and VCI/VD	If evidence for causality, source of exposure and outcome data is explicit	Notes
1	38178103	2024	Gut microbiota, circulating cytokines and dementia: a Mendelian randomization study	yes	yes	no	yes	yes
2	37914711	2023	Relationship of Klotho with cognition and dementia: Results from the NHANES 2011-2014 and Mendelian randomization study	yes	yes	no	no	N/A
3	37950632	2023	Neutrophil counts and cardiovascular disease	yes	yes	no	no	N/A
4	37548160	2023	Genetic Evidence for Causal Association Between Atrial Fibrillation and Dementia: A Mendelian Randomization Study	yes	yes	yes	yes	yes
5	39078629	2024	Visual Impairment, Eye Conditions, and Diagnoses of Neurodegeneration and Dementia	yes	yes	yes	yes	yes
6	39385207	2024	Relationship between hearing impairment and dementia and cognitive function: a Mendelian randomization study	yes	yes	yes	no	N/A
7	36615727	2022	Associations of Lipids and Lipid-Lowering Drugs with Risk of Vascular Dementia: A Mendelian Randomization Study	yes	yes	yes	yes	yes
8	34386016	2021	Genetically Determined Chronic Low-Grade Inflammation and Hundreds of Health Outcomes in the UK Biobank and the FinnGen Population: A Phenome-Wide Mendelian Randomization Study	yes	yes	no	yes	yes
9	35921096	2022	Joint Genetic Inhibition of PCSK9 and CETP and the Association With Coronary Artery Disease: A Factorial Mendelian Randomization Study	yes	yes	yes	no	N/A
10	38452989	2024	Circulating cytokines and vascular dementia: A bi-directional Mendelian randomization study	yes	yes	no	yes	yes
11	37171986	2023	Chronic Pain, Analgesics, and Cognitive Status: A Comprehensive Mendelian Randomization Study	yes	yes	yes	no	N/A
12	39506811	2024	A comprehensive evaluation on the associations between hearing and vision impairments and risk of all-cause and cause-specific dementia: results from cohort study, meta-analysis and Mendelian randomization study	yes	yes	yes	no	N/A
13	39324695	2025	Plasma metabolomic signature of healthy lifestyle, structural brain reserve and risk of dementia	yes	yes	no	yes	yes
14	38970023	2024	Genetic evidence for causal association between migraine and dementia: a mendelian randomization study	yes	yes	no	no	N/A
15	38755584	2024	No genetic causal associations between periodontitis and brain atrophy or cognitive impairment: evidence from a comprehensive bidirectional Mendelian randomization study	yes	yes	no	no	N/A
16	39412044	2024	Renal function and risk of dementia: a Mendelian randomization study	yes	yes	no	no	N/A
17	38191510	2024	Iron and risk of dementia: Mendelian randomisation analysis in UK Biobank	yes	yes	no	yes	yes
18	39275195	2024	Causal Association between Circulating Metabolites and Dementia: A Mendelian Randomization Study	yes	yes	yes	yes	yes
19	39306224	2024	Associations between human blood metabolome and vascular dementia	yes	yes	yes	yes	yes
20	38943476	2025	Snoring and risk of dementia: a prospective cohort and Mendelian randomization study	yes	yes	no	no (only AD)	N/A
21	38713803	2024	The impact of maternal smoking during pregnancy and the age of smoking initiation on incident dementia: A prospective cohort study	yes	yes	no	no	N/A
22	37417779	2023	Mendelian randomization study of diabetes and dementia in the Million Veteran Program	yes	yes	no	yes	yes
23	38840235	2024	Genetic evidence for the causal relationships between migraine, dementia, and longitudinal brain atrophy	yes	yes	no	no	N/A
24	39266518	2024	Causal relationships between dyslexia and the risk of eight dementias	yes	yes	no	no	N/A
25	35969390	2022	Framework for Clinical Trials in Cerebral Small Vessel Disease (FINESSE): A Review	yes	no	N/A	N/A	N/A
26	38920356	2024	Genetic landscape of atopic dermatitis	yes	no	N/A	N/A	N/A
27	39179767	2024	Causal association between blood leukocyte counts and vascular dementia: a two-sample bidirectional Mendelian randomization study	yes	yes	yes	yes	yes
28	38393908	2024	Causal Association Between Allergic Diseases and Dementia: Evidence from Multivariate Mendelian Randomization Study	yes	yes	yes	yes	yes
29	37997526	2024	Causal relationship between psoriasis vulgaris and dementia: Insights from Mendelian randomization analysis	yes	yes	yes	no	N/A	no link between exposure-outcome after adjustment for confounders
30	38875042	2024	Potential Biomarkers in Cerebrospinal Fluid and Plasma for Dementia	yes	yes	yes	yes	yes
31	39993085	2025	Associations between stroke and vascular dementia combing Mendelian randomization with network pharmacology	yes	yes	no	yes	yes
32	39405667	2025	Relationship of urate-lowering drugs with cognition and dementia: A Mendelian randomization and observational study	yes	yes	no	yes	yes
33	38217603	2024	Diabetic Retinopathy and Brain Structure, Cognition Function, and Dementia: A Bidirectional Mendelian Randomization Study	yes	yes	no	yes	yes
34	38422093	2024	Metabolic-dysfunction associated steatotic liver disease-related diseases, cognition and dementia: A two-sample mendelian randomization study	yes	yes	no	yes	yes
35	38199390	2024	Causal relationship between dementia and delirium: Insights from a bidirectional two-sample Mendelian randomization analysis	yes	yes	no	yes	yes
36	37254630	2023	Mid-life leukocyte telomere length and dementia risk: An observational and mendelian randomization study of 435,046 UK Biobank participants	yes	yes	no	no	N/A
37	37840498	2023	Genetic Insights into the Risk of Metabolic Syndrome and Its Components on Dementia: A Mendelian Randomization	yes	yes	no	no	N/A
38	36978077	2023	Association of regular glucosamine use with incident dementia: evidence from a longitudinal cohort and Mendelian randomization study	yes	yes	no	yes	yes
39	39225159	2025	Related Factors with Vascular Dementia: A Two-Sample Mendelian Randomization Study	no	N/A	N/A	N/A	N/A
40	38548196	2024	The relationship between major depressive disorder and dementia: A bidirectional two-sample Mendelian randomization study	yes	yes	no	yes	yes
41	36333541	2022	Kidney function and risk of dementia: Observational study, meta-analysis, and two-sample mendelian randomization study	yes	yes	yes	no	N/A
42	39088909	2024	Exploring the causal role of immune cells in vascular dementia: A bidirectional mendelian randomization study	yes	yes	no	yes	yes
43	36569847	2022	Causal association between systemic lupus erythematosus and the risk of dementia: A Mendelian randomization study	yes	yes	yes	no	N/A
44	37023267	2023	Evaluating the association between genetically proxied ACE inhibition and dementias	yes	yes	yes	no	N/A
45	38551043	2024	Mendelian Randomization Highlights Gut Microbiota of Short-chain Fatty Acids' Producer as Protective Factor of Cerebrovascular Disease	no	N/A	N/A	N/A	N/A
46	39749391	2025	Association between Atopic Dermatitis and Dementia: Evidence from Systematic Review, Meta-analysis, and Mendelian Randomization	yes	yes	no	no	N/A
47	38036035	2024	Changes in iron load in specific brain areas lead to neurodegenerative diseases of the central nervous system	yes	yes	yes	yes	yes
48	32172311	2020	Impact of glucose on risk of dementia: Mendelian randomisation studies in 115,875 individuals	yes	yes	no	no	N/A
49	37008911	2023	The role of plasma cortisol in dementia, epilepsy, and multiple sclerosis: A Mendelian randomization study	yes	yes	no	yes	yes
50	32326995	2020	Type-2 diabetes and risk of dementia: observational and Mendelian randomisation studies in 1 million individuals	yes	no	no	N/A	N/A	MR analysis was only performed with Alzheimer's disease as outcome
51	37919716	2023	Associations of screen-based sedentary activities with all cause dementia, Alzheimer's disease, vascular dementia: a longitudinal study based on 462,524 participants from the UK Biobank	yes	no	no	N/A	N/A	MR analysis was only performed with Alzheimer's disease as outcome
52	40240578	2025	The role of the hippocampus and SLC39A8 in chronic musculoskeletal pain-induced dementia: a Mendelian randomization study	yes	yes	yes	yes	yes
53	35811520	2022	Assessment of the Causal Effect of IgG N-Glycosylation Level on Risk of Dementia: A 2-Sample Mendelian Randomization Study	yes	yes	yes	no	N/A
54	28438747	2017	Low LDL cholesterol, PCSK9 and HMGCR genetic variation, and risk of Alzheimer's disease and Parkinson's disease: Mendelian randomisation study	yes	yes	no	no	N/A
55	40135623	2025	Genetic Prediction of the Phosphate-to-Glucose Ratio Mediates the Association Between CXCL5 and Vascular Dementia	yes	yes	no	yes	yes
56	39923578	2025	Muscone enhances synaptic function in vascular dementia through activating BDNF-TrkB-NP2 signaling pathway	yes	yes	no	yes	no
57	37482052	2024	Effects of Polyunsaturated Fatty Acid Serum Levels on Vascular Dementia: A Two-Sample Mendelian Randomization Study	no	N/A	N/A	N/A	N/A
58	28202477	2017	Vitamin D is not associated with incident dementia or cognitive impairment: an 18-y follow-up study in community-living old men	yes	yes	no	no	yes
59	39702548	2024	Response to Schmidt et al.: Lower activity of cholesteryl ester transfer protein (CETP) and the risk of dementia: a Mendelian randomization analysis	yes	yes	no	no	yes
60	39924155	2025	Inflammatory Bowel Disease and Dementia: Evidence Triangulation from a Meta-Analysis of Observational Studies and Mendelian Randomization Study	yes	yes	no	no	yes
61	38154516	2024	Association evaluations of oral anticoagulants with dementia risk based on genomic and real-world data	yes	yes	no	no	yes
