# Supplementary material for: A systematic review of risk factors for vascular dementia using Mendelian randomization: a call for methodologically robust studies to advance knowledge
Source: BMC Neurol. 2026 Apr 21;26:359. doi: 10.1186/s12883-026-04907-4 (PMC13227759; doi:10.1186/s12883-026-04907-4)
Supplement: Supplementary file 2 — Additional file 2: Table S2. Summary of articles presenting evidence of a causal relationship between an exposure and vascular cognitive impairment (VCI) or vascular dementia (VD) using Mendelian randomization (MR). [file 12883_2026_4907_MOESM2_ESM.xlsx]

## Sheet: TableS2
	Supplementary Table 2. Summary of articles presenting evidence of a causal relationship between an exposure and vascular dementia (VD) using Mendelian randomization (MR).
	IVW = inverse variance weighted; MR = Mendelian randomization
	PMID	Publication year	Article Title	Exposure(s)	Exposure Genetic Ancestry	VD Outcome(s)	Outcome Genetic Ancestry	Summary of MR Results	Primary MR method employed	Odds Ratio (95% Confidence Interval)	p-value	Notes
1	38178103	2024	Gut microbiota, circulating cytokines and dementia: a Mendelian randomization study	211 gut microbia and 41 cytokines	Gut microbia: multi-ancestry (MiBioGen consortium); Cytokines: Finnish European (FINRISK & The Cardiovascular Risk in Young Finns Study)	VD	Finnish European (FinnGen)	4 gut microbia (Genus Eubacterium nodatum group, Genus Ruminococcus gauvreauii group, Genus Slackia, Genus Veillonella) increased risks VD 2 gut microbia (Genus Prevotella9, Phylum Lentisphaerae) decreased risk of VD	IVW	Increased risk: 1.534 (1.112-2.117), 1.197 (1.011-1.419), 1.533 (1.114-2.109), 1.636 (1.083-2.472) Decreased risk: 0.772 (0.615-0.970), 0.755 (0.600-0.951)	Increased risk: 0.009, 0.037, 0.009, 0.019 Decreased risk: 0.026, 0.017
2	37548160	2023	Genetic Evidence for Causal Association Between Atrial Fibrillation and Dementia: A Mendelian Randomization Study	atrial fibrillation (AF)	European (FinnGen consortium)	VD	European (UK Biobank)	genetically predicted AF increased risks of VD	IVW	1.35 (1.08-1.695)	0.01
3	39078629	2024	Visual Impairment, Eye Conditions, and Diagnoses of Neurodegeneration and Dementia	Self-reported cataracts, visual acuity and myopia measured by refraction error.	European (UK Biobank) with genetic risk score weights from 23andMe	VD	European (UK Biobank)	cataracts were associated with increased risk of VD	IVW	1.92 (1.26-2.92)	Not provided
4	36615727	2022	Associations of Lipids and Lipid-Lowering Drugs with Risk of Vascular Dementia: A Mendelian Randomization Study	lipid-related traits: high-density lipoprotein cholesterol (HDL-C), low-density lipoprotein cholesterol (LDL-C), triglyceride (TG), apolipoprotein A-I (ApoA) and apolipoprotein B (ApoB); LDL-C level mediated by the HMGCR gene	European (UK Biobank)	VD	European (FinnGen)	LDL-C level mediated by the HMGCR gene reduced risk of VD	IVW	18.38 (2.09-161.47)	0.009
5	34386016	2021	Genetically Determined Chronic Low-Grade Inflammation and Hundreds of Health Outcomes in the UK Biobank and the FinnGen Population: A Phenome-Wide Mendelian Randomization Study	C-reactive protein (CRP)	European (Cohorts for Heart and Aging Research in Genomic Epidemiology (CHARGE); Inflammation Working Group (CIWG))	VD	European (FinnGen)	higher genetically-determined CRP levels increased risks of VD	IVW	2.99 (1.53-5.84) from multivariable MR (MVMR) analysis adjusted for the BMI	<0.01
6	38452989	2024	Circulating cytokines and vascular dementia: A bi-directional Mendelian randomization study	41 circulating cytokines	European	VD	European (FinnGen)	tumor necrosis factor-related apoptosis-inducing ligand (TRAIL) cytokine associated with decreased risk of VD	IVW	0.788 (0.653-0.928)	0.005
7	39324695	2025	Plasma metabolomic signature of healthy lifestyle, structural brain reserve and risk of dementia	251 metabolic biomarkers	European (UK Biobank)	VD	Unspecified (two open genome-wide association study projects involving 881 cases and 211 508 controls, and 859 cases and 211 300 controls, respectively); based on naming in Supplementary Table, appears to be FinnGen	Various genetically predicted metabolites with significant causal effects with VD	IVW	Various genetically predicted metabolites with significant causal effects with VD	<0.05
8	38191510	2024	Iron and risk of dementia: Mendelian randomisation analysis in UK Biobank	serum iron (transferrin saturation [TSAT]) and ferritin	European, African and South-Asian	VD	European (UK Biobank)	In Europeans, higher TSAT increased risks of VD	IVW	1.37 (1.12-1.69)	0.0023
9	39275195	2024	Causal Association between Circulating Metabolites and Dementia: A Mendelian Randomization Study	486 + 123 metabolites from 2 large GWASs	European	VD	European (FinnGen) for dementia and VD International Genomics of Alzheimer’s Project (IGAP)	protective effects of epiandrosterone sulfate (sulfate steroid that reflects the metabolism of androgens) and glycoproteins against VD	IVW	epiandrosterone sulfate: 0.60 (0.48–0.75) glycoprotein: 0.89 (0.83–0.95)	epiandrosterone sulfate: 4.74 × 10−6 glycoprotein: 3.06 × 10−4
10	39306224	2024	Associations between human blood metabolome and vascular dementia	93 unique blood metabolites from 3 GWAS	European	VD	European (FinnGen)	glycoproteins and O-methylascorbate levels associated with decreased risk of VD, whereas total cholesterol and LDL cholesterol levels associated with increased risk of VD	IVW	per 1-SD increase glycoprotein: 0.75 (0.68–0.83) O-methylascorbate: 0.08 (0.02–0.32) Total cholesterol: 1.77 (1.32–2.38) LDL cholesterol: 1.94 (1.48–2.55)	glycoprotein: 1.08 × 10−8 O-methylascorbate: 3.74 × 10−4 Total cholesterol: 1.39 × 10−4 LDL cholesterol: 1.61 × 10−6
11	37417779	2023	Mendelian randomization study of diabetes and dementia in the Million Veteran Program	T2D (genetic variants from the Diabetes Meta-analysis of Trans-ethnic Association Studies (DIAMANTE) Consortium GWAS)	Non-Hispanic White (EUR), Non-Hispanic Black (AFR), and Hispanic (HIS) in Million Veteran Program (MVP)	VD	Non-Hispanic White, Non-Hispanic Black, and Hispanic	For non-Hispanic White and Non-Hispanic Black analyses: each standard deviation increase in genetically predicted T2D increased VD	IVW	Non-Hispanic White: 1.11 (1.07–1.15) Non-Hispanic Black: 1.11 (1.04–1.19)	Non-Hispanic White: 3.63E-09 Non-Hispanic Black: 2.20E-03	One-sample MR in MVP
12	39179767	2024	Causal association between blood leukocyte counts and vascular dementia: a two-sample bidirectional Mendelian randomization study	six categories of leukocyte count: total white blood cells, eosinophils, basophils, monocytes, lymphocytes, and neutrophils	European (UK Biobank, INTERVAL and Blood Cell Consortium)	VD (5 subtypes: total, mixed, multiple infarctations, subcortical, and undefined)	European (FinnGen)	UK Biobank: increased lymphocytes and total white blood-cell count increase risks of VD (total, multiple infarctations) Blood Cell Consortium: increased lymphocytes increases risks of VD (total, mixed, multiple infarctations)	IVW	VD total results - UK Biobank: 1.198 (1.050–1.367) Blood Cell Consortium: 1.156 (1.010–1.323)	UK Biobank: 0.007 Blood Cell Consortium: 0.035	Leukocyte count also linked to mixed VD in UK Biobank (OR=1.444, 95% CI= 1.023-2.040; p=0.037)
13	38393908	2024	Causal Association Between Allergic Diseases and Dementia: Evidence from Multivariate Mendelian Randomization Study	allergic diseases (asthma, allergic rhinitis and atopic dermatitis)	European (FinnGen consortium)	VD	European (FinnGen)	negative association between atopic dermatits and VD	IVW	0.89 (0.81–0.99)	0.031	Multivariable Mendelian randomization supported asthma reducing risk of VDD (OR = 0.80, 95% CI= 0.65–0.99, p = 0.042); and allergic rhinitis with increased risk of VD (OR = 1.29, 95% CI= 1.03–1.62, p = 0.027)
14	38875042	2024	Potential Biomarkers in Cerebrospinal Fluid and Plasma for Dementia	734 plasma and 154 cerebrospinal fluid proteins	5 GWASs	VD	European (FinnGen)	APOE2 in CSF associated with increased risk of VD	IVW	5.09e + 08 (1.33e + 06-1.95e + 11)	3.99e-11
15	39993085	2025	Associations between stroke and vascular dementia combing Mendelian randomization with network pharmacology	stroke	European (IEU Open GWAS database)	VD	European (IEU Open GWAS database, FinnGen)	positive association between stroke and developement VD	IVW	2.056 (1.049–1.530)	0.013
16	39405667	2025	Relationship of urate-lowering drugs with cognition and dementia: A Mendelian randomization and observational study	use of urate-lowering drugs (URL)	European (UK Biobank)	VD	European (IEU Open GWAS Database Project and FinnGen)	positive association for the use of allopurinols and VD (but partially influenced by the disease in MVRM)	IVW	123.747 (6.199-2470.415)	0.002
17	38217603	2024	Diabetic Retinopathy and Brain Structure, Cognition Function, and Dementia: A Bidirectional Mendelian Randomization Study	diabetic retinopathy (4 GWASs)	European	VD	European: FinnGen, International Genomics of Alzheimer’s Project (IGAP), Alzheimer’s Disease Genetics Consortium and others	positive association between DR and VD	IVW	1.68 (1.01–2.82)	0.046
18	38422093	2024	Metabolic-dysfunction associated steatotic liver disease-related diseases, cognition and dementia: A two-sample mendelian randomization study	metabolic-dysfunction associated steatotic liver disease (MASLD), metabolic dysfunction-associated steatohepatitis (MASH) and liver fibrosis and cirrhosis	MASLD: large multiethnic cohort GWAS (European American, African American, Hispanic American and Asian American) MASH, liver fibrosis and cirrhosis: FinnGen	VD	European (FinnGen)	positive association between liver fibrosis and cirrhosis and VD (confirmed by liver biopsy)	IVW	fibrosis and cirrhosis: 1.849 (1.169-2.922)	0.009
19	38199390	2024	Causal relationship between dementia and delirium: Insights from a bidirectional two-sample Mendelian randomization analysis	delirium	European (FinnGen)	VD	European (FinnGen)	positive association between delirium and VD (even after MVMR adjusting for smoking, alcohol consumption and education level)	IVW	1.246 (1.075–1.444)	0.003	Sample overlap between delirium and dementia noted as a limitation.
20	36978077	2023	Association of regular glucosamine use with incident dementia: evidence from a longitudinal cohort and Mendelian randomization study	regular glucosamine use	European (UK Biobank)	VD	European (FinnGen)	genetically determined regular glucosamine use was associated with a decreased risk for all-cause dementia (even after MVRM adjusting for vitamin, chondroitin use, and osteoarthritis)	IVW	0.64 (0.42-0.96)	0.031	Multivariable MR yielded similar results.
21	38548196	2024	The relationship between major depressive disorder and dementia: A bidirectional two-sample Mendelian randomization study	major depressive disorder (MDD)	European (IEU Open GWAS Database - UK Biobank and Psychiatric Genomics Consortium)	VD	European (FinnGen)	MDD is a potential risk factor for VD (but inverse MR: no dementia subtype is a risk factor for MDD)	IVW	2.131 (1.249-3.639)	0.006	Reverse MR did not yield significant results
22	39088909	2024	Exploring the causal role of immune cells in vascular dementia: A bidirectional mendelian randomization study	731 immune-cell associated traits	European (GWAS of 3757 individuals)	VD	European (FinnGen)	27 immune phenotypes involving 11 B cell panels, 5 Treg panels, 6 TBNK panels were associated with increased VD. In terms of B cell panel, MR suggested that CD38 on IgD− CD38dim, CD38 on naive-mature B cells, and CD38 on transitional cells may play a role in mitigating VD risk. 4 immune phenotypes showed bidirectional effects on VD.	IVW	See published article	Significance threshold p< 0.05	Many exposure-outcome pairs tested, but no multiple testing correction.
23	38036035	2024	Changes in iron load in specific brain areas lead to neurodegenerative diseases of the central nervous system	iron load in specific areas of the brain (by Susceptibility-Weighted Imaging MRI)	European (UK Biobank)	VD (4 subtypes: subcortical vascular dementia, multi-infarct vascular dementia, mixed vascular dementia and undefined vascular dementia)	European (FinnGen)	decreased iron load in certain regions were associated with risks of VD (especially in the hippocampi and left thalamus regions)	IVW	Hippocampi: −0.9631980 (−1.825456, −0.10093985) Left thalamus: −1.217290 (−1.937514, −0.49706698) L + R accumbens: −0.5455407 (−0.8961236, −0.1949577)	Hippocampi: 0.0285 Left thalamus: 0.0009 L + R accumbens: 0.0023	Reverse MR did not yield significant results
24	37008911	2023	The role of plasma cortisol in dementia, epilepsy, and multiple sclerosis: A Mendelian randomization study	plasma cortisol	CORtisol NETwork (CORNET): 12,597 participants from 11 Western European population-based cohorts	VD	European (FinnGen)	significant causal effect between plasma cortisol levels and risks of VD	IVW	2.02 (1.00-4.05)	0.049
25	40240578	2025	The role of the hippocampus and SLC39A8 in chronic musculoskeletal pain-induced dementia: a Mendelian randomization study	chronic muskuloskeletal pain	European (FinnGen)	VD	European (UK Biobank)	myalgia is significantly associated with risks of VD	IVW	ORs ranging from 2.067 to 3.475	< 0.05	Reverse MR did not yield significant results
26	40135623	2025	Genetic Prediction of the Phosphate-to-Glucose Ratio Mediates the Association Between CXCL5 and Vascular Dementia	C‐X‐C Motif Chemokine Ligand 5 (CXCL5) (phosphate to glucose ratio)	1091 metabolites and 309 metabolite ratios from a European cohort	VD	European (FinnGen)	increased expression level of CXCL5 associated with risks of VD	IVW	1.265 (1.034-1.547)	0.022	Reverse MR did not yield significant results
