# Supplementary material for: A systematic review of risk factors for vascular dementia using Mendelian randomization: a call for methodologically robust studies to advance knowledge
Source: BMC Neurol. 2026 Apr 21;26:359. doi: 10.1186/s12883-026-04907-4 (PMC13227759; doi:10.1186/s12883-026-04907-4)
Supplement: Supplementary file 3 — Additional file 3: Table S3. Overview of genetically predicted exposures with or without evidence of influencing vascular dementia (VD) based on the systematic review. [file 12883_2026_4907_MOESM3_ESM.xlsx]

## Sheet: TableS3
Supplementary Table 3. Overview of genetically predicted exposures with or without evidence of influencing vascular dementia (VD) based on the systematic review.
* = the study reported adhering to STROBE-MR; # = known risk factor for vascular dementia (e.g. see PMID: 40000032)
PMID	Vascular dementia dataset	Exposures that increase the risks of VD	Exposures that decrease the risks of VD	Exposures without evidence of a causal link with VD
38178103	FinnGen	Gut microbiota	Gut microbiota	Gut microbiota
37548160*	UK Biobank	Atrial fibrillation#
39078629*	UK Biobank	Cataracts
34386016	FinnGen	High CRP levels
38191510, 38036035*	UK Biobank, FinnGen	Higher TSAT, decreased iron load in the brain
39306224*	FinnGen	cholesterol and high LDL cholesterol levels	glycoproteins and O-methylascorbate levels
37417779, 38217603	Million Veteran Program, FinnGen	Type 2 Diabetes#, diabetic retinopathy
39179767*	FinnGen	increased lymphocytes and total WBC
38875042*	FinnGen	APOE2 in CSF
39993085	FinnGen	stroke#
38422093	FinnGen	liver fibrosis and cirrhosis
38199390	FinnGen	delirium
36978077, 39405667	FinnGen	regular glucosamine use, use of allopurinols
38548196	FinnGen	major depressive disorder#
40240578*	FinnGen	myalgia
37008911	FinnGen	high plasma cortisol levels
39324695	UK Biobank	metabolic signature representing lifestyle behaviours
39088909	FinnGen	6 TBNK panels associated with increased VD. B-cell panels: CD38 on IgD− CD38dim, CD38 on naive-mature B cells, and CD38 on transitional cells influence VD risk
40135623	FinnGen	increase in expression level of CXCL5
36615727*	FinnGen		decreased LDL-C level mediated by gene HMGCR
38452989	FinnGen		tumor necrosis factor-related apoptosis-inducing ligand (TRAIL) cytokine
39275195*	FinnGen		Sulfate steroids and glycoproteins
38393908*	FinnGen		atopic dermatitis
37914711	FinnGen			klotho protein (anti-aging factor)
37950632	UK Biobank			high neutrophil count (associated with risks of 8 other vascular diseases but not vascular dementia)
39385207*, 39506811*	UK Biobank, FinnGen			hearing impairment, vision impairment
37171986*	FinnGen			chronic pain and use of analgesic
38970023, 38840235	FinnGen			migraine (2)
38755584	UK Biobank			perionditis
36333541*	FinnGen			renal function
38943476	UK Biobank			snoring
39266518	FinnGen			dyslexia
37997526*	FinnGen			psoriasis vulgaris
39749391	FinnGen			atopic dermatitis
37840498	FinnGen			genetic predictors of metabolic syndrome and its five components
36569847*	FinnGen			lupus
37023267*	FinnGen			genetically proxied ACE inhibition
32172311	Copenhagen General Population Study and Copenhagen City Heart Study			high plasma glucose
28438747	Copenhagen General Population Study and Copenhagen City Heart Study			low LDL cholesterol, PCSK9 and HMGCR genetic variation
28202477	Uppsala Longitudinal Study of Adult men			vitamin D levels
39924155	FinnGen			inflammatory bowel disease
38154516	FinnGen			target gene of oral anticoagulant (VKORC1)
