# Supplementary material for: A systematic review of risk factors for vascular dementia using Mendelian randomization: a call for methodologically robust studies to advance knowledge
Source: BMC Neurol. 2026 Apr 21;26:359. doi: 10.1186/s12883-026-04907-4 (PMC13227759; doi:10.1186/s12883-026-04907-4)
Supplement: Supplementary file 4 — Additional file 4: Table S4. Summary of articles presenting evidence of a causal relationship between vascular cognitive impairment (VCI) or vascular dementia (VD) and an exposure using Mendelian randomization (MR). [file 12883_2026_4907_MOESM4_ESM.xlsx]

## Sheet: TableS4
	Supplementary Table 4. Summary of articles presenting evidence of a causal relationship between vascular dementia (VD) and an exposure using Mendelian randomization (MR).
	IVW = inverse variance weighted
	PMID	Publication year	Title	VCI or VD Exposure	Exposure Genetic Ancestry	Outcome(s)	Outcome Genetic Ancestry	Summary of MR Result	Primary MR Method Employed	Odds ratio (95% Confidence Interval)	p-value	Notes
	38970023	2024	Genetic evidence for causal association between migraine and dementia: a mendelian randomization study	VD	European (FinnGen)	migraine	European (24 cohorts, e.g. UK Biobank, GeneRISK and HUNT)	VD increases risks of migraines, Genetically predicted migraines but no significant causal effects with VD	IVW	1.04 (0.02, 0.06)	7.760E-05	Bi-directional MR results (migraines on VD): OR (95% CI);p = 0.88 (-0.36, 0.10); 0.163
	39088909	2024	Exploring the causal role of immune cells in vascular dementia: A bidirectional mendelian randomization study	VD	European (FinnGen)	731 immune-cell associated traits	European (GWAS of 3757 individuals)	VD had causal effects on five immune cell phenotypes: CD11c + monocyte AC, Resting Treg %CD4, Activated & resting Treg %CD4+, CD127− CD8br %T cell, and CD19 on CD20−	IVW	CD11c + monocyte AC: 1.0292 (1.0019-1.0571); Resting Treg %CD4: 1.0392 (1.0100-1.0691); Activated & resting Treg %CD4+: 1.0286 (1.0032-1.0547); CD127− CD8br %T cell: 0.9733 (0.9488-0.9985); CD19 on CD20−: 1.0271 (1.0018-1.0530)	CD11c + monocyte AC: 0.0355; Resting Treg %CD4: 0.0081, Activated & resting Treg %CD4+: 0.0268; CD127− CD8br %T cell: 0.0377; CD19 on CD20−: 0.0359	No multiple testing correction, albeit numerous exposure-outcome comparisons were tested in a bi-directional manner
	36615727	2022	Associations of Lipids and Lipid-Lowering Drugs with Risk of Vascular Dementia: A Mendelian Randomization Study	VD	European (FinnGen)	lipid-related traits: high-density lipoprotein cholesterol (HDL-C), low-density lipoprotein cholesterol (LDL-C), triglyceride (TG), apolipoprotein A-I (ApoA) and apolipoprotein B (ApoB)	European (UK Biobank)	Genetically predicted VD on HDL-C	IVW	0.997 (0.994-0.997)	0.022	No multiple testing correction, albeit numerous exposure-outcome comparisons were tested in a bi-directional manner
	38452989	2024	Circulating cytokines and vascular dementia: A bi-directional Mendelian randomization study	VD	European (FinnGen)	41 circulating cytokines	European	Genetically predicted VD increased levels of seven circulating cytokines	IVW	macrophage inflammatory protein 1b (MIP-1 beta): 1.05 (1.01-1.08); Interleukin-12p70 (IL-12): 1.04 (1.00-1.08); Interleukin-17 (IL-17): 1.04 (1.00-1.07); Interleukin-7 (IL-7): 1.07 (1.02-1.12); Interferon gamma (IFN-γ): 1.03 (1.00-1.07); Granulocyte-colony stimulating factor (GCSF): 1.06 (1.02-1.09); Fibroblast growth factor (FGF) basic: 1.04 (1.01–1.08)	MIP-1 beta: 0.009; IL-12: 0.047; IL-17: 0.038; IL-7: 0.009; IFN-γ: 0.046; GCSF: 0.001; FGF: 0.02	No multiple testing correction, albeit numerous exposure-outcome comparisons were tested in a bi-directional manner
